# Supplementary material for: N460S in PB2 and I163T in nucleoprotein synergistically enhance the viral replication and pathogenicity of influenza B virus
Source: PLoS Pathog. 2025 Sep 8;21(9):e1013463. doi: 10.1371/journal.ppat.1013463 (PMC12431660; doi:10.1371/journal.ppat.1013463)
Supplement: S2 Table — (XLSX) [file ppat.1013463.s002.xlsx]

## Sheet: S2_Table
S2_Table. Deduced amino acid substitutions in influenza B viruses harvested from MDCK cells at 72 hpi following challenge with the indicated strains
Sample ID		Amino acid residue and allele frequency on viral proteins
		PB2				PA				HA				NP												NA				M2				NEP
		527				351				423				529				549				550				336				73				114
		Coverage	Allele	Percentile		Coverage	Allele	Percentile		Coverage	Allele	Percentile		Coverage	Allele	Percentile		Coverage	Allele	Percentile		Coverage	Allele	Percentile		Coverage	Allele	Percentile		Coverage	Allele	Percentile		Coverage	Allele	Percentile
rgPB2460N/NP163I
NI-1		136031	Q/E	87.45%/12.32%		75780	E/K	92.41%/7.36%		28566	K/R	99.57%/0.21%		89095	N/D	99.54%/0.16%		92599	R/G	90.05%/9.81%		90063	D/S	91.15%/8.42%		68648	P/T	97.34%/2.51%		202335	V/L	86.25%/10.30%		108398	V/M	96.21%/3.07%
NI-2		118035	Q/E	89.02%/10.74%		65291	E/K	92.41%/7.35%		34604	K/R	99.53%/0.18%		145031	N/D	99.48%/0.18%		146502	R/G	89.29%/10.57%		142029	D/S	90.39%/9.12%		95650	P/T	98.24%/1.56%		253080	V/L	90.42%/6.92%		110552	V/M	94.63%/4.46%
NI-3		163436	Q/E	86.40%/13.34%		96769	E/K	92.57%/7.17%		40899	K/R	99.51%/0.21%		116793	N/D	99.45%/0.18%		118172	R/G	89.19%/10.63%		114683	D/S	90.28%/9.27%		104249	P/T	97.99%/1.81%		298539	V/L	83.78%/12.26%		147051	V/M	96.65%/2.68%
rgPB2460S/NP163I
SI-1		153806	Q/E	90.01%/9.74%		90697	E/G	99.75%/0.12%		56640	K/R	99.59%/0.19%		89147	N/T	90.42%/9.13%		116177	R/G	94.18%/5.64%		113568	D/S	94.92%/4.64%		119242	P/T	97.60%/2.21%		183991	V/L	84.48%/13.22%		98061	V/M	95.69%/3.11%
SI-2		106725	Q/E	89.75%/9.89%		70943	E/G	99.52%/0.15%		41217	K/E	99.43%/0.19%		59429	N/T	90.46%/9.12%		75083	R/G	93.32%/6.03%		73332	D/S	94.56%/4.80%		87858	P/T	97.98%/1.58%		114147	V/L	79.00%/15.78%		74415	V/M	94.85%/3.89%
SI-3		178337	Q/E	91.85%/7.90%		115783	E/G	99.75%/0.11%		62546	K/R	99.52%/0.23%		118286	N/T	90.42%/9.16%		148513	R/G	94.20%/5.66%		145149	D/S	94.95%/4.61%		128227	P/T	98.98%/0.85%		200531	V/L	87.76%/9.06%		122363	V/M	95.87%/3.40%
rgPB2460N/NP163T
NT-1		113292	Q/E	88.74%/11.03%		29281	E/K	99.48%/0.22%		46509	K/R	99.45%/0.26%		94437	N/S	99.45%/0.21%		108080	R/G	92.29%/7.57%		105158	D/S	93.20%/6.38%		88121	P/T	97.85%/1.94%		207590	V/L	82.38%/13.39%		90001	V/M	96.15%/3.13%
NT-2		146914	Q/E	86.78%/13.00%		35672	E/K	99.44%/0.26%		50666	K/E	99.49%/0.20%		86710	N/D	99.48%/0.19%		113328	R/G	94.41%/5.43%		110994	D/S	95.30%/4.28%		97782	P/T	97.37%/2.44%		194138	V/L	80.37%/16.82%		98864	V/M	96.66%/2.50%
NT-3		158740	Q/E	88.82%/10.93%		43721	E/K	99.59%/0.19%		58077	K/R	99.59%/0.20%		117640	N/D	99.52%/0.18%		147244	R/G	93.38%/6.47%		143953	D/S	94.21%/5.35%		111361	P/T	98.02%/1.78%		246338	V/L	85.74%/9.97%		111710	V/M	95.44%/3.72%
rgPB2460S/NP163T
ST-1		58996	Q/E	90.11%/9.68%		28363	E/G	99.73%/0.12%		80960	K/R	95.21%/4.50%		90454	N/D	99.53%/0.19%		116711	R/G	94.43%/5.45%		113950	D/S	95.15%/4.41%		65030	P/T	95.12%/4.73%		195495	V/L	82.22%/13.76%		107931	V/M	93.47%/5.42%
ST-2		71430	Q/E	89.61%/10.11%		31933	E/G	99.67%/0.13%		100042	K/R	95.31%/4.41%		121078	N/S	99.47%/0.20%		149706	R/G	93.63%/6.21%		145971	D/S	94.38%/5.18%		84727	P/T	93.93%/5.90%		301058	V/L	81.77%/13.74%		123135	V/M	95.67%/3.55%
ST-3		29368	Q/E	87.24%/12.06%		13399	E/X	99.45%/0.25%		32961	K/R	94.78%/4.64%		32500	N/D	99.22%/0.22%		50138	R/G	95.06%/4.53%		49428	D/S	95.74%/3.61%		24547	P/T	92.81%/6.90%		91166	V/L	93.26%/4.97%		55989	V/M	92.36%/5.70%
