# Supplementary material for: N460S in PB2 and I163T in nucleoprotein synergistically enhance the viral replication and pathogenicity of influenza B virus
Source: PLoS Pathog. 2025 Sep 8;21(9):e1013463. doi: 10.1371/journal.ppat.1013463 (PMC12431660; doi:10.1371/journal.ppat.1013463)
Supplement: S3 Table — (XLSX) [file ppat.1013463.s003.xlsx]

## Sheet: S3_Table
S3_Table. Deduced amino acid substitutions in influenza B viruses collected from mouse lung tissues at 5 dpi following challenge with the indicated strains
Sample ID		Amino acid residue and allele frequency on viral proteins
		PB1																				PB2								PA												HA
		27				30				38				60				679				525				527				130				351				379				116				423
		Coverage	Allele	Percentile		Coverage	Allele	Percentile		Coverage	Allele	Percentile		Coverage	Allele	Percentile		Coverage	Allele	Percentile		Coverage	Allele	Percentile		Coverage	Allele	Percentile		Coverage	Allele	Percentile		Coverage	Allele	Percentile		Coverage	Allele	Percentile		Coverage	Allele	Percentile		Coverage	Allele	Percentile
rgPB2460N/NP163I
NI-1		304272	V/A	95.54%/4.37%		304272	Y/H	95.54%/4.37%		377231	Y/H	95.38%/4.33%		377231	V/A	95.38%/4.33%		177913	R/G	99.64%/0.24%		3425	Q/E	93.66%/6.01%		49253	Q/E	51.92%/48.01%		16060	D/N	97.24%/2.55%		5830	E/K	89.71%/10.00%		5675	V/L	98.27%/1.34%		8443	R/G	99.76%/0.14%		3192	K/E	99.75%/0.13%
NI-2		250075	V/A	95.90%/3.99%		250075	Y/H	95.90%/3.99%		291347	Y/H	95.82%/3.89%		291347	V/A	95.82%/3.89%		124673	R/G	99.60%/0.28%		1777	Q/E	93.75%/5.80%		45086	Q/E	63.69%/36.19%		16554	D/N	95.42%/4.31%		2399	E/K	90.20%/9.55%		2418	V/L	98.06%/1.32%		6492	R/S	99.58%/0.25%		1642	K/R	99.33%/0.37%
NI-3		292285	V/A	95.71%/4.20%		292285	Y/H	95.71%/4.20%		363915	Y/H	95.54%/4.20%		363915	V/A	95.54%/4.20%		158108	R/G	99.64%/0.24%		2796	Q/E	95.10%/4.54%		58573	Q/E	65.23%/34.64%		17040	D/N	95.42%/4.37%		4670	E/K	89.55%/10.26%		4655	V/L	97.74%/1.68%		7185	R/G	99.79%/0.08%		2542	K/R	99.49%/0.43%
rgPB2460S/NP163I
SI-1		439111	V/A	99.61%/0.31%		451536	Y/S	99.59%/0.15%		495564	Y/H	99.50%/0.17%		495564	V/A	99.50%/0.17%		219732	R/M	98.00%/1.63%		5923	Q/E	95.26%/4.47%		70780	Q/E	59.27%/40.59%		20062	D/G	99.69%/0.16%		5155	E/G	99.79%/0.12%		5145	V/L	97.22%/2.29%		11474	R/G	99.75%/0.11%		6939	K/R	99.54%/0.20%
SI-2		453239	V/A	99.60%/0.31%		465445	Y/H	99.71%/0.12%		505308	Y/H	99.54%/0.21%		505308	V/A	99.54%/0.21%		136350	R/M	91.87%/7.73%		1589	Q/E	88.92%/10.82%		64384	Q/E	53.43%/46.45%		8225	D/G	99.55%/0.27%		298	E/G	98.66%/0.67%		255	V/L	96.47%/2.35%		3597	R/K	99.78%/0.11%		964	K/R	98.65%/0.52%
SI-3		424107	V/A	99.60%/0.31%		434883	Y/H	99.69%/0.15%		471913	Y/H	99.57%/0.21%		471913	V/A	99.57%/0.21%		132502	R/M	91.97%/7.65%		1897	Q/E	92.36%/7.22%		59904	Q/E	61.06%/38.85%		11666	D/G	99.50%/0.15%		268	E/G	99.63%/0.37%		300	V/L	98.67%/1.00%		5982	R/K	99.68%/0.12%		1410	K/R	99.72%/0.21%
rgPB2460N/NP163T
NT-1		102265	V/A	99.59%/0.34%		107519	Y/S	99.70%/0.14%		123887	Y/H	99.51%/0.17%		123887	V/A	99.51%/0.17%		9744	R/G	99.49%/0.32%		5869	Q/E	95.62%/3.92%		31137	Q/E	54.06%/45.78%		13586	D/G	99.74%/0.15%		14002	E/K	99.58%/0.19%		13832	V/L	97.25%/2.26%		7595	R/K	94.85%/4.95%		7602	K/R	98.96%/0.55%
NT-2		88551	V/A	99.61%/0.30%		93041	Y/S	99.73%/0.13%		106125	Y/H	99.53%/0.17%		106125	V/A	99.53%/0.17%		8838	R/G	99.52%/0.29%		1685	Q/E	94.01%/5.58%		31137	Q/E	52.84%/46.99%		2149	D/G	99.81%/0.09%		1964	E/K	99.80%/0.15%		1725	V/L	93.68%/5.10%		1536	R/K	95.05%/4.82%		1549	K/R	99.61%/0.19%
NT-3		130893	V/A	99.54%/0.37%		135210	Y/H	99.64%/0.15%		148708	Y/H	99.13%/0.61%		148708	V/A	99.13%/0.61%		67689	R/G	99.68%/0.23%		8406	Q/E	93.41%/6.19%		96968	Q/E	50.83%/49.05%		7762	D/N	99.68%/0.09%		4919	E/K	99.68%/0.09%		4849	V/L	98.29%/1.34%		8159	R/K	96.97%/2.89%		7095	K/R	99.69%/0.16%
rgPB2460S/NP163T
ST-1		376665	V/A	99.52%/0.39%		409987	Y/H	99.57%/0.22%		460290	Y/H	99.54%/0.16%		266160	V/A	99.60%/0.21%		93644	R/G	99.67%/0.22%		25414	Q/E	97.95%/1.67%		101903	Q/E	74.58%/25.23%		43505	D/G	99.68%/0.16%		43856	E/G	99.70%/0.18%		43963	V/L	98.57%/1.01%		140085	R/G	99.78%/0.11%		129756	K/R	95.32%/4.36%
ST-2		252346	V/A	99.55%/0.36%		263107	Y/H	99.50%/0.26%		296496	Y/H	99.32%/0.37%		190837	V/A	99.67%/0.20%		100185	R/G	99.63%/0.25%		11978	Q/E	96.84%/2.85%		121595	Q/E	73.93%/25.92%		32201	D/G	99.70%/0.11%		31124	E/G	99.69%/0.18%		30732	V/L	97.45%/2.04%		90715	R/G	99.75%/0.11%		91972	K/R	93.89%/5.82%
ST-3		323332	V/A	99.63%/0.27%		334593	Y/S	99.65%/0.15%		369792	Y/H	99.50%/0.17%		222453	V/A	99.65%/0.20%		151121	R/G	99.68%/0.23%		12383	Q/E	97.67%/1.86%		75738	Q/E	74.09%/25.74%		55760	D/G	99.63%/0.16%		51760	E/G	99.54%/0.21%		51416	V/L	97.74%/1.77%		117640	R/G	99.76%/0.12%		112409	K/R	95.21%/4.46%
[truncated: 21 more columns]
